# Supplementary material for: Increased levels of a pro-inflammatory IgG receptor in the midbrain of people with schizophrenia
Source: J Neuroinflammation. 2022 Jul 15;19:188. doi: 10.1186/s12974-022-02541-8 (PMC9287858; doi:10.1186/s12974-022-02541-8)
Supplement: Supplementary file 2 — Additional file 2. Detailed demographics for complete cohort. [file 12974_2022_2541_MOESM2_ESM.xlsx]

## Sheet: Sheet1
Additional file 2: TableS2: detailed cohort demographics
Case #	mRNA cohort?	Protein cohort?	DAB cohort?	Immunofluorescence cohort?	Diagnosis	Sex	Age at death	pH	PMI (hrs)	RIN	Inflammatory biotype	Age of illness onset	Illness duration (yrs)	Lifetime CPZ (mg)	Daily CPZ (mg)	Last dose CPZ (mg)	Treatment resistant	Smoker at death	Smoker ever	Syndrome	Depression	Suicide	Lifetime illness	Inflammation at death	BMI	Mode of death	Clinical Cause of Death
239	Yes	Yes	Yes	No	Control	Male	37	6.37	24	7.3	Low Inflammatory							unknown	unknown		no depression	suicide negative	nil		45.6446	Rapid	Electrocution
246	Yes	No	Yes	No	Control	Male	51	5.88	20	4.4	Low Inflammatory							unknown	unknown		unknown	suicide negative	unknown		25.0829	Rapid	Cardiac tamponade
270	Yes	Yes	Yes	Yes	Control	Female	60	6.8	21	4.6	Low Inflammatory							unknown	unknown		no depression	suicide negative	T2 diabetes		28.5075	Intermediate	Ischaemic heart disease
295	Yes	Yes	Yes	No	Control	Male	34	6.73	20.5	6.4	Low Inflammatory							smoker	smoker		no depression	suicide negative	Asthma	Acute exacerbation of asthma. Liver pathology: Occassional eosinophils and lymphocytes in otherwise unremarkable portal tract.	22.206	Rapid	acute exacerbation of asthma
323	Yes	No	Yes	Yes	Control	Female	33	6.77	24	5.7	Low Inflammatory							nonsmoker	never		no depression	suicide negative	nil	Myocarditis	18.878	Rapid	Cardiac arrythmia
453	Yes	Yes	Yes	No	Control	Male	46	6.12	29	3	Low Inflammatory							nonsmoker	never		no depression	suicide negative	nil		Unknown	Intermediate	Acute Myocardial Infarction
460	Yes	Yes	Yes	Yes	Control	Female	49	6.93	15	6.4	Low Inflammatory							unknown	unknown		unknown	suicide negative	Osteoarthritis, gout		22.46	Rapid	probable arrhytmogenic right venticular dysplasia (ARVD)
469	Yes	Yes	Yes	No	Control	Male	53	6.64	27	3.9	Low Inflammatory							unknown	unknown		no depression	suicide negative	nil		22.835	Rapid	acute myocardial infarct of the anterolateral wall of the left ventricle, atherosclerotic coronary artery disease with 90% stenosis of the left marginal artery.
513	Yes	Yes	Yes	No	Control	Male	55	6.89	39	4.9	Low Inflammatory							nonsmoker	never		no depression	suicide negative	nil		31.6991	Rapid	Coronary artery atherosclerosis
567	Yes	Yes	Yes	Yes	Control	Female	63	7.02	42	5.8	Low Inflammatory							smoker	smoker		no depression	suicide negative	Emphysema	Emphysema	21.3878	Rapid	a) Coronary artery thrombosis b) Coronary artery atherosclerosis
571	Yes	Yes	Yes	Yes	Control	Female	52	6.33	43	3.1	Low Inflammatory							smoker	smoker		no depression	suicide negative	nil		35.2941	Rapid	Myocardial infarction
583	Yes	Yes	Yes	Yes	Control	Male	59	6.53	40	5.3	Low Inflammatory							nonsmoker	smoker		no depression	suicide negative	Gout		25.8294	Rapid	Ischaemic Heart Disease. Antecedent causes: Coronary athersclerosis
629	Yes	Yes	Yes	Yes	Control	Male	62	6.95	46	4.5	Low Inflammatory							smoker	smoker		no depression	suicide negative	nil		32.8422	Intermediate	Ischaemic heart disease
631	Yes	Yes	Yes	Yes	Control	Male	36	6.67	34	4.6	Low Inflammatory							nonsmoker	smoker		no depression	suicide negative	Asthma	Asthma, right leg cellulitis at time of death	47.6961	Intermediate	Acute chronic cardiac failure
646	Yes	Yes	Yes	Yes	Control	Female	63	6.46	50	5.4	Low Inflammatory							nonsmoker	never		no depression	suicide negative	nil		27.2443	Intermediate	Coronary artery disease
649	Yes	Yes	No	No	Control	Male	53	6.5	16	6.4	Low Inflammatory							smoker	smoker		no depression	suicide negative	nil		26.4159	Rapid	a) Acute myocardial infection b) coronary artery atherosclerotic disease.
663	Yes	Yes	No	No	Control	Male	67	6.7	25	6.3	Low Inflammatory							smoker	smoker		no depression	suicide negative	nil		32.4445	Rapid	Hypertensive Heart disease
671	Yes	Yes	Yes	No	Control	Male	48	6.62	17	5.9	Low Inflammatory							nonsmoker	never		no depression	suicide negative	nil		33.2447	Rapid	Ischaemic heart disease Coronary artery atheroma
672	Yes	Yes	Yes	Yes	Control	Male	59	6.77	28	7.3	Low Inflammatory							smoker	smoker		lifetime depression	suicide negative	Rheumatoid arthritis, osteoarthritis		34.96	Intermediate	Ischaemic heart disease.
681	Yes	Yes	Yes	Yes	Control	Male	59	6.61	29	5.9	Low Inflammatory							nonsmoker	never		no depression	suicide negative	Ankylosing spondylitis		38.3859	Rapid	a) Massive pulmonary thrombo-emboli complicating b) Deep vein thrombosis of right calf
691	Yes	Yes	Yes	No	Control	Male	32	6.77	36	5.5	Low Inflammatory							nonsmoker	never		no depression	suicide negative	nil		54.3757	Rapid	a) Dilated cardiomyopathy due to b) morbid obesity
702	Yes	Yes	Yes	No	Control	Male	52	6.82	36	7.1	Low Inflammatory							nonsmoker	never		no depression	suicide negative	Ulcerative colitis, thyroid nodules		21.1263	Rapid	Undetermined
710	Yes	Yes	Yes	No	Control	Male	58	6.49	39	4.9	Low Inflammatory							nonsmoker	never		no depression	suicide negative	nil		33.9711	Rapid	Ischaemic heart disease.
727	Yes	Yes	Yes	Yes	Control	Male	40	6.79	27	5.5	Low Inflammatory							nonsmoker	never		no depression	suicide negative	nil	Liver pathology: focal collections of inflammatory cells in lobules, steatohepatitis. Milf portal tract inflammation	34.9146	Intermediate	a) Pulmonary thromboemboli b) deep venous thrombosis
748	Yes	Yes	Yes	Yes	Control	Male	22	6.86	50	6.1	Low Inflammatory							smoker	smoker		no depression	suicide negative	nil		26.3958	Rapid	Combined effects of multiple blunt trauma injuries and traumatic (mechanical) asphyxia
749	Yes	Yes	Yes	Yes	Control	Male	64	6.82	30	5.7	Low Inflammatory							smoker	smoker		no depression	suicide negative	nil		36.0021	Intermediate	Ischaemic heart disease
758	Yes	Yes	Yes	No	Control	Female	51	6.95	41	7.1	Low Inflammatory							nonsmoker	never		no depression	suicide negative	nil		26.1286	Intermediate	Alcohol toxicity
770	Yes	Yes	Yes	No	Control	Female	57	6.81	38.5	6.6	Low Inflammatory							nonsmoker	smoker		no depression	suicide negative	nil		29.5848	Rapid	a) Haemopericardium b) Ruptured left ventricle c) myocardial infarction
656	No	Yes	Yes	No	Control	Female	62	6.06	35	2.6	unknown							nonsmoker	never	unknown	unknown	suicide negative	nil		30.1414	Rapid	Hypertensive and atherosclerotic heart disease
662	No	Yes	Yes	Yes	Control	Female	69	6.72	39	6.4	unknown							unknown	smoker	unknown	unknown	suicide negative	Severe chronic airways limitation (CAL)	Asthma and emphysema	21.9076	Intermediate	Coronary Artery Disease and asthma
175	Yes	Yes	Yes	Yes	Schizophrenia	Male	67	6.36	5	8.3	High Inflammatory	26	41	19454500	1300	1340	responsive	unknown	unknown	negative	no depression	suicide negative	nil		24.3865	Rapid	Ischaemic heart disease
222	Yes	Yes	Yes	Yes	Schizophrenia	Female	67	6.23	27	6.4	High Inflammatory	21	46	2133608	650	300	responsive	smoker	smoker	negative	no depression	suicide negative	nil	Perforated esophagus and right lung empyema. Liver pathology: Mild periportal inflammation. Brain swelling.	Unknown	Rapid	Empyema, right lung
306	Yes	Yes	Yes	No	Schizophrenia	Female	66	6.52	12.5	5.6	High Inflammatory	19	47	31736750	1850	100	responsive	smoker	smoker	positive	no depression	suicide negative	nil	Sepsis	35.8177	Rapid	Faecaloid peritonitis
308	Yes	No	Yes	Yes	Schizophrenia	Male	40	6.2	21.5	4.8	High Inflammatory	17	23	8499938	1013	986	responsive	unknown	unknown	unknown	lifetime depression	suicide negative	Obstructive sleep apnoea	Obstructive sleep apnoea contributing to death	34.2349	Rapid	Combined effects of dihydrocodeine toxicity and obstructive sleep apnoea
319	Yes	Yes	Yes	No	Schizophrenia	Male	55	6.34	72	3.2	High Inflammatory	29	26	8212500	900	500	responsive	smoker	smoker	positive	no depression	suicide negative	T2 diabetes, severe asthma/ chronic airways disease, hypothyroidism, epilepsy	Asthma and emphysema contributing to death	31.3146	Rapid	Ischaemic heart disease
429	Yes	Yes	Yes	No	Schizophrenia	Male	52	6.43	46	3.7	High Inflammatory	24	33	7116186	591	500	resistant	smoker	smoker	positive	no depression	suicide negative	Asthma, sleep apnoea	Acute exacerbation of asthma	45.1421	Rapid	Cardiomegaly possibly due to dilated cardiomyopathy
447	Yes	Yes	Yes	No	Schizophrenia	Female	55	6.69	33.5	6.4	High Inflammatory	17	38	32767875	2363	1300	resistant	smoker	smoker	positive	no depression	suicide negative	Asthma, chronic airways limitation (CAL)	Asthma, chronic airways limitation (CAL)	35.0032	Rapid	Combined effects of Amisulpride toxicity and atherosclerotic coronary artery disease.
539	Yes	Yes	Yes	No	Schizophrenia	Male	59	6.48	26.5	5.2	High Inflammatory	20	39	10874080	784	750	responsive	smoker	smoker	negative	no depression	suicide negative	Chronic airways disease, emphysema (years). Pneumonia, COPD and hypercapnic respiratory failure diagnosed 2 years prior to death	Emphysema	19.5763	Rapid	Ischaemic heart disease
634	Yes	Yes	Yes	Yes	Schizophrenia	Female	56	6.79	59	5.3	High Inflammatory	23	33			600	resistant	smoker	smoker	positive	no depression	suicide negative	nil		20.8666	Rapid	Unascertained
645	Yes	Yes	Yes	Yes	Schizophrenia	Female	65	6.35	60	4.9	High Inflammatory	16	49	4471250	250	300	responsive	smoker	smoker	positive	lifetime depression	suicide negative	Rheumatoid arthritis, chronic lung disease		29.413	Intermediate	Complications of acute rhabdomyolysis
698	Yes	Yes	Yes	Yes	Schizophrenia	Male	50	6.71	42	6.9	High Inflammatory	29	21	5365500	700	1300	responsive	nonsmoker	smoker	negative	no depression	suicide negative	nil		28.5168	Intermediate	Disseminated B-cell Lymphoma
742	Yes	Yes	Yes	Yes	Schizophrenia	Male	56	6.56	65	6.7	High Inflammatory	46	10			1732	responsive	unknown	unknown	positive	no depression	suicide negative	T2 diabetes, asthmatic, chronic bronchitis/pneumonia and COPD	Pneumonia	28.0402	Rapid	Acute lobar pneumonia
744	Yes	Yes	Yes	Yes	Schizophrenia	Male	26	6.74	27	6.7	High Inflammatory	21	5			1600	responsive	smoker	smoker	positive	lifetime depression	suicide positive	nil		41.5912	Intermediate	Multiple Drug Toxicity
207	Yes	Yes	Yes	Yes	Schizophrenia	Female	56	6.59	39	7.2	Low Inflammatory	19	32	4088000	350	580	responsive	smoker	smoker	positive	no depression	suicide negative	nil		36.5713	Unknown	Undetermined (?consequence of obesity or hepatic fatty changes?)
223	Yes	Yes	Yes	Yes	Schizophrenia	Male	30	6.6	24	6.9	Low Inflammatory	27	3.5	806650	553	300	resistant	nonsmoker	never	positive	lifetime depression	suicide positive	nil		29.7265	Intermediate	CO2 poisoning - suicide
241	Yes	No	Yes	No	Schizophrenia	Male	32	6.24	26	6.8	Low Inflammatory	19	13	3701100	780	190	responsive	unknown	unknown	unknown	no depression	suicide positive	nil		23.5156	Rapid	Hanging suicide
248	Yes	Yes	Yes	Yes	Schizophrenia	Female	58	6.14	19	5.2	Low Inflammatory	19	39	4982250	350	450	responsive	unknown	unknown	positive	no depression	suicide negative	Chronic "renal problems"	Sepsis, incipient pneumonia	31.2175	Intermediate	Sepsis and chronic renal failure
255	Yes	No	Yes	Yes	Schizophrenia	Male	51	6.62	18	6.5	Low Inflammatory	21	30	8760000	800	150	responsive	smoker	smoker	unknown	no depression	suicide negative	nil		25.7371	Rapid	Ischaemic Heart disease
566	Yes	Yes	Yes	No	Schizophrenia	Male	53	6.27	27.5	3.3	Low Inflammatory	35	18	3777750	575	100	responsive	nonsmoker	smoker	positive	lifetime depression	suicide negative	Emphysema (mild)	Emphysema	29.9799	Rapid	Coronary artery atherosclerosis
619	Yes	Yes	Yes		Schizophrenia	Male	62	6.43	44	4.6	Low Inflammatory	19	43			20	responsive	unknown	smoker	positive	lifetime depression	suicide positive	nil		18.5911	Rapid	Fluoxetine Toxicity
659	Yes	Yes	Yes	No	Schizophrenia	Female	44	6.65	49	5.4	Low Inflammatory	16	28	3577000	350	400	responsive	smoker	smoker	positive	no depression	suicide positive	nil		21.3741	Intermediate	Hanging
660	Yes	Yes	Yes	No	Schizophrenia	Male	37	6.88	19.5	6.7	Low Inflammatory	21	16	3036800	520	475	resistant	smoker	smoker	positive	lifetime depression	suicide positive	nil		34.175	Rapid	Consistent with hanging
664	Yes	Yes	Yes	No	Schizophrenia	Male	43	6.39	18	3.7	Low Inflammatory	15	28	4088000	400	200	responsive	nonsmoker	never	positive	no depression	suicide negative	T2 diabetes	Staph infection in left thigh surgical wound	28.8311	Rapid	Pulmonary Thromboembolism Deep Venous Thrombosis
694	Yes	Yes	Yes	No	Schizophrenia	Female	40	6.63	20	4.1	Low Inflammatory	15	25			175	resistant	smoker	smoker	negative	lifetime depression	suicide negative	Thyroid lesions		47.7509	Rapid	Pulmonary thromboemboli
726	Yes	Yes	Yes	Yes	Schizophrenia	Male	59	6.56	48.5	4.6	Low Inflammatory	39	20			1333	responsive	smoker	smoker	negative	unknown	suicide negative	Sleep apnoea		41.6451	Intermediate	a) Complications of dilated cardiomyopathy 2. Morbid obesity
745	Yes	Yes	Yes	No	Schizophrenia	Male	41	6.41	37	6.3	Low Inflammatory	22	19	2947375	425	400	resistant	smoker	smoker	negative	no depression	suicide positive	nil		30.0679	Intermediate	Clozapine Toxicity
751	Yes	Yes	Yes	Yes	Schizophrenia	Male	54	6.77	64	6.6	Low Inflammatory	15	39	2847000	200	150	responsive	nonsmoker	never	positive	no depression	suicide negative	Possible Hashimotos determined at autopsy not diagnosed during lifetime	Mild bronchopneumonia prior to death.	21.8647	Intermediate	Massive pulmonary thromboemboli complicating from deep vein thrombosis of the leg
755	Yes	Yes	Yes	No	Schizophrenia	Male	64	6.66	48	5	Low Inflammatory	21	43	7847500	500	500	responsive	nonsmoker	never	positive	no depression	suicide negative	nil		Unknown	Intermediate	a) Ruptured Abdominal Aortic Aneurysm b) Hypertension
333	No	No	Yes	Yes	Schizophrenia	Male	54	6.17	27.5	2.9	unknown	19	35			1560	unknown	smoker	smoker	unknown	unknown	suicide negative	T2 diabetes	Bronchopneumonia prior to death	30.7394	Rapid	Coronary Artery Thrombosis
789	No	Yes	Yes	No	Schizophrenia	Female	61	5.84	60.5	2.7	unknown	16	45				unknown	unknown	smoker	unknown	unknown	suicide negative	Osteoporosis, cause of death diabetic ketosis but no apparent diagnosis during lifetime.	Oesophagitis	18.8581	Intermediate	a) Diabetic ketoacidosis
