# Supplementary material for: Increased levels of a pro-inflammatory IgG receptor in the midbrain of people with schizophrenia
Source: J Neuroinflammation. 2022 Jul 15;19:188. doi: 10.1186/s12974-022-02541-8 (PMC9287858; doi:10.1186/s12974-022-02541-8)
Supplement: Supplementary file 3 — Additional file 3. Western blot raw figures. [file 12974_2022_2541_MOESM3_ESM.xlsx]

## Sheet: IgG WB
			IgG western blot

## Sheet: FcGRT WB
			FcGRT western blot
